# Supplementary material for: Discovery of Novel Dihydrolipoamide S-Succinyltransferase Inhibitors Based on Fragment Virtual Screening
Source: Int J Mol Sci. 2021 Nov 30;22(23):12953. doi: 10.3390/ijms222312953 (PMC8657855; doi:10.3390/ijms222312953)
Supplement: Supplementary file 1 [file ijms-22-12953-s001.zip]

Archive with 1 entries (1 files):
- ijms-1447009-supplementary.pdf
